# Supplementary material for: Development of Multilayer Magnetic Janus Sub-Micrometric Particles for Lipase Catalysis in Pickering Emulsion
Source: Molecules. 2025 May 31;30(11):2429. doi: 10.3390/molecules30112429 (PMC12157209; doi:10.3390/molecules30112429)
Supplement: Supplementary file 1 [file molecules-30-02429-s001.zip]

Archive with 1 entries (1 files):
- molecules-3493600-supplementary.pdf
